# Supplementary material for: Nε-Carboxymethyl-Lysine Modification of Extracellular Matrix Proteins Augments Fibroblast Activation
Source: Int J Mol Sci. 2023 Oct 31;24(21):15811. doi: 10.3390/ijms242115811 (PMC10650592; doi:10.3390/ijms242115811)
Supplement: Supplementary file 1 [file ijms-24-15811-s001.zip]

Archive with 1 entries (1 files):
- ijms-2639797-SI.pdf
